# Supplementary material for: Petrocodon dahuaensis (Gesneriaceae), a new species from the limestone area of Guangxi, China
Source: PhytoKeys. 2026 Mar 31;272:121–32. doi: 10.3897/phytokeys.272.181552 (PMC13058600; doi:10.3897/phytokeys.272.181552)
Supplement: XML Treatment for Petrocodon dahuaensis [file phytokeys.272.181552-treatment1.xml]

<!DOCTYPE tp:taxon-treatment
  PUBLIC "-//TaxonX//DTD Taxonomic Treatment Publishing DTD v0 20100105//EN" "tax-treatment-NSO.dtd">
<tp:taxon-treatment xmlns:tp="http://www.plazi.org/taxpub"><tp:treatment-meta><kwd-group><label>Taxon classification</label><kwd>
                <named-content content-type="kingdom">Plantae</named-content>
              </kwd><kwd>
                <named-content content-type="order">Lamiales</named-content>
              </kwd><kwd>
                <named-content content-type="family">Gesneriaceae</named-content>
              </kwd></kwd-group><mixed-citation publication-type="journal"><person-group><name><surname>Mo</surname><given-names>Ming-Lin</given-names></name><name><surname>Chang</surname><given-names>Shi-Li</given-names></name><name><surname>Wu</surname><given-names>You-Dong</given-names></name><name><surname>Zhang</surname><given-names>Yi</given-names></name><name><surname>Lu</surname><given-names>Zhao-Cen</given-names></name><name><surname>Feng</surname><given-names>Chen</given-names></name></person-group><article-title><italic><tp:taxon-name><tp:taxon-name-part taxon-name-part-type="genus" reg="Petrocodon">Petrocodon</tp:taxon-name-part> <tp:taxon-name-part taxon-name-part-type="species" reg="dahuaensis">dahuaensis</tp:taxon-name-part></tp:taxon-name></italic> (<tp:taxon-name><tp:taxon-name-part taxon-name-part-type="family" reg="Gesneriaceae">Gesneriaceae</tp:taxon-name-part></tp:taxon-name>), a new species from the limestone area of Guangxi, China</article-title><source>PhytoKeys</source><day>31</day><month>03</month><year>2026</year><volume>272</volume><fpage>121</fpage><lpage>132</lpage><pub-id pub-id-type="doi">10.3897/phytokeys.272.181552</pub-id></mixed-citation></tp:treatment-meta><tp:nomenclature><tp:taxon-name><object-id xmlns:xlink="http://www.w3.org/1999/xlink" content-type="arpha" xlink:type="simple">9B10FF69-9670-5F94-9F53-4281D9DEDC5E</object-id>
                    		<tp:taxon-name-part taxon-name-part-type="genus" reg="Petrocodon">Petrocodon</tp:taxon-name-part> <tp:taxon-name-part taxon-name-part-type="species" reg="dahuaensis">dahuaensis</tp:taxon-name-part>
                    	
                    		<object-id xmlns:xlink="http://www.w3.org/1999/xlink" content-type="ipni" xlink:type="simple">urn:lsid:ipni.org:names:77378241-1</object-id>
                    	</tp:taxon-name><tp:taxon-authority>M.L.Mo, Chen Feng &amp; Z.C.Lu</tp:taxon-authority><tp:taxon-status xmlns:xlink="http://www.w3.org/1999/xlink" xlink:type="simple">sp. nov.</tp:taxon-status><xref ref-type="fig" rid="F3">Figs 3</xref><xref ref-type="fig" rid="F4">, 4</xref></tp:nomenclature><tp:treatment-sec sec-type="Chinese name"><title>Chinese name.</title><p>dà huà shí shān jù tái (大化石山苣苔).</p><fig id="F3" position="float" orientation="portrait"><object-id xmlns:xlink="http://www.w3.org/1999/xlink" content-type="doi" xlink:type="simple">10.3897/phytokeys.272.181552.figure3</object-id><object-id xmlns:xlink="http://www.w3.org/1999/xlink" content-type="arpha" xlink:type="simple">B7F7BB52-4AFE-5E48-B557-62DFE9C791B6</object-id><label>Figure 3.</label><caption><p><italic><tp:taxon-name><tp:taxon-name-part taxon-name-part-type="genus" reg="Petrocodon">Petrocodon</tp:taxon-name-part> <tp:taxon-name-part taxon-name-part-type="species" reg="dahuaensis">dahuaensis</tp:taxon-name-part></tp:taxon-name></italic> sp. nov. <bold>A</bold>. Habit; <bold>B</bold>. Flowering plant; <bold>C</bold>. Cyme and bracts; <bold>D</bold>. Opened corolla; <bold>E</bold>. Lateral view of flower; <bold>F</bold>. Back view of flower; <bold>G</bold>. Pistils and calyces; <bold>H</bold>. Frontal view of flower; <bold>I</bold>. Stamens; <bold>J</bold>. Adaxial view of leaf blade; <bold>K</bold>. Abaxial view of leaf blade; <bold>L</bold>. Capsules.</p></caption><graphic xmlns:xlink="http://www.w3.org/1999/xlink" xlink:href="phytokeys-272-121_article-181552__-g003.jpg" id="oo_1574369.jpg" position="float" orientation="portrait" xlink:type="simple"><uri content-type="original_file" xlink:type="simple">https://binary.pensoft.net/fig/1574369</uri></graphic></fig><fig id="F4" position="float" orientation="portrait"><object-id xmlns:xlink="http://www.w3.org/1999/xlink" content-type="doi" xlink:type="simple">10.3897/phytokeys.272.181552.figure4</object-id><object-id xmlns:xlink="http://www.w3.org/1999/xlink" content-type="arpha" xlink:type="simple">C5E129C3-F31E-5370-AB8A-42E3AEB365D8</object-id><label>Figure 4.</label><caption><p>The holotype sheet of <italic><tp:taxon-name><tp:taxon-name-part taxon-name-part-type="genus" reg="Petrocodon">Petrocodon</tp:taxon-name-part> <tp:taxon-name-part taxon-name-part-type="species" reg="dahuaensis">dahuaensis</tp:taxon-name-part></tp:taxon-name></italic> (IBK).</p></caption><graphic xmlns:xlink="http://www.w3.org/1999/xlink" xlink:href="phytokeys-272-121_article-181552__-g004.jpg" id="oo_1574370.jpg" position="float" orientation="portrait" xlink:type="simple"><uri content-type="original_file" xlink:type="simple">https://binary.pensoft.net/fig/1574370</uri></graphic></fig></tp:treatment-sec><tp:treatment-sec sec-type="Diagnostic"><title>Diagnostic.</title><p>The new species is similar to <italic><tp:taxon-name><tp:taxon-name-part taxon-name-part-type="genus" reg="Petrocodon">Petrocodon</tp:taxon-name-part> <tp:taxon-name-part taxon-name-part-type="species" reg="asterostriatus">asterostriatus</tp:taxon-name-part></tp:taxon-name></italic> F.Wen, Y.G.Wei &amp; W.C.Chou, but differs by its leaf blades cordate to subrounded, margin crenate or serrate (vs. broadly ovate to subcordate, margin entire), bracts 4–9 mm long (vs. 10–25 mm long), bracteoles ca. 2 mm long (vs. 9–18 mm long), calyx 5–7 mm long (vs. 8–16 mm long), corolla purple (vs. pale purplish-maroon), base straight to slightly inflated (vs. near spherical), filaments purple (vs. white), and style densely glandular-puberulent (vs. densely puberulent).</p></tp:treatment-sec><tp:treatment-sec sec-type="Type"><title>Type.</title><p>China • Guangxi: Hechi City, Dahua County, Qibainong Township, Nongteng Village, <named-content xmlns:xlink="http://www.w3.org/1999/xlink" content-type="dwc:verbatimCoordinates" xlink:type="simple">24.06°N, 107.68°E</named-content>, growing on moist rock surfaces at the entrance of a karst cave, alt. 480 m, 13 July 2023, <italic>Xu et al. 16041</italic> (holotype: IBK00470616, isotypes: IBSC and PE).</p></tp:treatment-sec><tp:treatment-sec sec-type="Description"><title>Description.</title><p>Perennial herb. Rhizome erect or ascending, 1–5 cm long, 7–15 mm in diam. Leaves 8–18, basal. Petiole green to reddish brown, densely pubescent, 6–20 cm long. Leaf blade papery, cordate to subrounded, margin crenate or serrate, 4–10 × 4–12 cm, apex obtuse, base cordate; adaxial side deeply green, pubescent; abaxial side pale green, pubescent, densely pubescent along the veins; lateral veins 4–5 on each side of the midrib. Cymes 4–8, axillary, 1–2-branched, 4–10-flowered or more; peduncle green to reddish brown, 3.5–11.6 cm long, densely pubescent; bracts 2, opposite, green with reddish brown at base, ovate to ovate-lanceolate, apex acute, margin entire, 4–9 × 1.2–2.5 mm, both surfaces densely pubescent; bracteoles 2, opposite, elliptic, ca. 2 × 0.5 mm, color and indumentum similar to bracts. Pedicel green, 4–6 mm long, ca. 1 mm in diam., densely pubescent. Calyx 5-parted to base, green to reddish brown, lanceolate to linear-lanceolate, 5–7 × 1.2–2.1 mm, densely pubescent on both surfaces. Corolla purple, zygomorphic, 3–3.5 cm long, base straight to slightly inflated, outside puberulent and sparsely glandular-puberulent, inside glabrous with deep purple longitudinal stripes; tube infundibuliform, ca. 17 mm long, ca. 3 mm in diam. at base, ca. 7 mm in diam. at tube opening; limb 2-lipped; adaxial lip 2-lobed, triangular to narrowly triangular, lobes ca. 5 mm long, ca. 4 mm wide at base, margin entire, apex acuminate; abaxial lip 3-lobed to more than middle, narrowly lanceolate to narrowly triangular, lobes ca. 9 mm long, 4–5 mm wide at base, margin entire, apex acuminate. Stamens 2, adnate to 8–10 mm above corolla tube base; filaments straight, purple, 5–6 mm long, sparsely puberulent from the base to above middle, distally with sparse glandular puberulence; anthers pale brownish yellow, reniform, ca. 1.2 mm long, glabrous, coherent face to face. Staminodes 3, glabrous, adnate to 7–9 mm above corolla tube base, lateral ones ca. 1.5 mm long, middle one ca. 1 mm long. Disc annular, ca. 1 mm high, margin entire. Pistil ca. 1.6 cm long; ovary cylindrical, 4.5 mm long, 1–1.4 mm in diam., densely pubescent; style ca. 12 mm long, ca. 0.6 mm in diam., densely glandular-puberulent; stigma bilobed, lobes ovate, ca. 0.5 mm long. Capsules linear, straight, 0.9–1.1 cm long, densely puberulent, 4-valved.</p></tp:treatment-sec><tp:treatment-sec sec-type="Etymology"><title>Etymology.</title><p>The specific epithet “<italic>dahuaensis</italic>” refers to the type locality of this new species.</p></tp:treatment-sec><tp:treatment-sec sec-type="Phenology"><title>Phenology.</title><p>Flowering from June to July.</p></tp:treatment-sec><tp:treatment-sec sec-type="Distribution and habitat"><title>Distribution and habitat.</title><p><italic><tp:taxon-name><tp:taxon-name-part taxon-name-part-type="genus" reg="Petrocodon">Petrocodon</tp:taxon-name-part> <tp:taxon-name-part taxon-name-part-type="species" reg="dahuaensis">dahuaensis</tp:taxon-name-part></tp:taxon-name></italic> is endemic in Guangxi, China, and is currently known only from the type locality. It grows on shaded and moist rock surfaces at the northeast-facing entrance of karst caves, at an altitude of about 500 m. The new species is dominant in the herbaceous layer of this small habitat. Associated plants include <italic><tp:taxon-name><tp:taxon-name-part taxon-name-part-type="genus" reg="Begonia">Begonia</tp:taxon-name-part></tp:taxon-name></italic> sp., <italic><tp:taxon-name><tp:taxon-name-part taxon-name-part-type="genus" reg="Boehmeria">Boehmeria</tp:taxon-name-part> <tp:taxon-name-part taxon-name-part-type="species" reg="nivea">nivea</tp:taxon-name-part></tp:taxon-name></italic> (L.) Gaudich., <italic><tp:taxon-name><tp:taxon-name-part taxon-name-part-type="genus" reg="Elatostema">Elatostema</tp:taxon-name-part></tp:taxon-name></italic> sp., <italic><tp:taxon-name><tp:taxon-name-part taxon-name-part-type="genus" reg="Iodes">Iodes</tp:taxon-name-part> <tp:taxon-name-part taxon-name-part-type="species" reg="cirrhosa">cirrhosa</tp:taxon-name-part></tp:taxon-name></italic> Turcz., <italic><tp:taxon-name><tp:taxon-name-part taxon-name-part-type="genus" reg="Pothos">Pothos</tp:taxon-name-part> <tp:taxon-name-part taxon-name-part-type="species" reg="chinensis">chinensis</tp:taxon-name-part></tp:taxon-name></italic> (Raf.) Merr., <italic><tp:taxon-name><tp:taxon-name-part taxon-name-part-type="genus" reg="Selaginella">Selaginella</tp:taxon-name-part> <tp:taxon-name-part taxon-name-part-type="species" reg="uncinata">uncinata</tp:taxon-name-part></tp:taxon-name></italic> (Desv.) Spring, and <italic><tp:taxon-name><tp:taxon-name-part taxon-name-part-type="genus" reg="Zenia">Zenia</tp:taxon-name-part> <tp:taxon-name-part taxon-name-part-type="species" reg="insignis">insignis</tp:taxon-name-part></tp:taxon-name></italic> Chun, among others.</p></tp:treatment-sec><tp:treatment-sec sec-type="Additional specimens examined (paratypes)"><title>Additional specimens examined (paratypes).</title><p>China • Guangxi: Hechi City, Dahua County, Qibainong Township, Nongteng Village, <named-content xmlns:xlink="http://www.w3.org/1999/xlink" content-type="dwc:verbatimCoordinates" xlink:type="simple">24.06°N, 107.68°E</named-content>, growing on moist rock surfaces at the entrance of a karst cave, alt. 480 m, 11 March 2023, Xu et al. <italic>15539</italic> (IBK).</p></tp:treatment-sec><tp:treatment-sec sec-type="Provisional conservation status"><title>Provisional conservation status.</title><p>Currently, <italic><tp:taxon-name><tp:taxon-name-part taxon-name-part-type="genus" reg="Petrocodon">Petrocodon</tp:taxon-name-part> <tp:taxon-name-part taxon-name-part-type="species" reg="dahuaensis">dahuaensis</tp:taxon-name-part></tp:taxon-name></italic> is known only from the type locality, with a total number of individuals less than 50. As further surveys across its potential distribution are lacking, the existence of other populations remains unclear. Therefore, <italic><tp:taxon-name><tp:taxon-name-part taxon-name-part-type="genus" reg="Petrocodon">P.</tp:taxon-name-part> <tp:taxon-name-part taxon-name-part-type="species" reg="dahuaensis">dahuaensis</tp:taxon-name-part></tp:taxon-name></italic> is provisionally classified as Data Deficient (<abbrev xmlns:xlink="http://www.w3.org/1999/xlink" xlink:title="Data Deficient" xlink:type="simple">DD</abbrev>), according to the IUCN Red List Categories and Criteria (<xref ref-type="bibr" rid="B7">IUCN 2022</xref>).</p></tp:treatment-sec><ref-list><ref id="B7"><mixed-citation xmlns:xlink="http://www.w3.org/1999/xlink" xlink:type="simple">IUCN (2022) Guidelines for using the IUCN Red List Categories and Criteria. Version 15.1. Prepared by the Standards and Petitions Committee of the IUCN Species Survival Commission. <ext-link xlink:href="https://www.iucnredlist.org/resources/redlistguidelines" ext-link-type="uri" xlink:type="simple">https://www.iucnredlist.org/resources/redlistguidelines</ext-link> [Accessed 1 February 2025]</mixed-citation></ref></ref-list></tp:taxon-treatment>
